# Supplementary material for: Liver Dysfunction Explains a Substantial Proportion of Circulating cfDNA Variability in HCC: An Exploratory Study
Source: Biomedicines. 2026 Jul 12;14(7):1561. doi: 10.3390/biomedicines14071561 (PMC13407311; doi:10.3390/biomedicines14071561)
Supplement: Supplementary file 1 [file biomedicines-14-01561-s001.zip]

Archive with 1 entries (1 files):
- biomedicines-4353017-supplementary.pdf
